# Supplementary material for: Characterization of the bZIP Transcription Factor Family in Pepper (Capsicum annuum L.): CabZIP25 Positively Modulates the Salt Tolerance
Source: Front Plant Sci. 2020 Feb 26;11:139. doi: 10.3389/fpls.2020.00139 (PMC7054902; doi:10.3389/fpls.2020.00139)
Supplement: Supplementary file 9 [file Table_1.xlsx]

## Sheet: Table S1
Supplementary Table S1 Information on the pepper CabZIP family
Gene name	Gene ID in Zunla-1 Genome	Gene ID in CM334 Genome	Locus in Zunla-1 Genome	Group	Gene feature			Protein feature					Previous names
					CDS length	No. of intron	Intron pattern within the basic and hinge region of the bZIP domain	Protein length	Position of bZIP domain	Length of bZIP domain	pI	MW
CabZIP1	Capana00g001152	CA11g10980	Chr00:352825128:352827205	A	1056	3	b	351	269 to 330	62	8.95	39029
CabZIP2	Capana00g002267	CA09g00890	Chr00:462047922:462050039	A	1089	3	b	362	298 to 361	64	9.21	39628.2
CabZIP3	Capana00g002726	CA11g02380	Chr00:494774919:494775515	S	597	0	f	198	79 to 143	65	5.55	22966.6
CabZIP4	Capana00g003283	CA06g00250	Chr00:539018235:539018657	S	423	0	f	140	20 to 84	65	5.94	16220.2
CabZIP5	Capana00g004511	CA04g07280	Chr00:651420169:651420669	S	501	0	f	166	19 to 83	65	8.58	19005.5
CabZIP6	Capana00g004754	CA10g18380	Chr00:667311429:667312808	A	1056	2	b	351	264 to 329	66	8.4	39033.1
CabZIP7	Capana00g005021	CA12g10100	Chr00:691601227:691605567	D	1173	8	c	390	102 to 184	83	5.56	43859
CabZIP8	Capana01g000848	CA01g07960	Chr01:18631600:18633614	G	729	4	b	242	138 to 202	65	6	26154.9
CabZIP9	Capana01g001143	CA02g17700	Chr01:33405932:33408503	B	2136	1	f	711	229 to 293	65	7.58	77515.4
CabZIP10	Capana01g001808	CA01g13280	Chr01:70916950:70919849	A	666	2	b	221	75 to 142	68	10.12	25412
CabZIP11	Capana01g002897	CA01g24080	Chr01:183557072:183557506	S	435	0	f	144	19 to 83	65	5.73	16498.5	CabZIP1
CabZIP12	Capana01g004107	/	Chr01:283856361:283864848	C	1041	5	a	346	170 to 234	65	5.44	38200.7
CabZIP13	Capana01g004290	CA01g30040	Chr01:295091562:295094285	G	606	4	b	201	104 to 168	65	6.38	21590.5
CabZIP14	Capana02g000410	CA02g05350	Chr02:54210340:54217151	G	1158	10	b	385	241 to 305	65	6.53	42233.8
CabZIP15	Capana02g000583	/	Chr02:73942783:73944157	A	657	2	f	218	130 to 210	81	9.18	24025.2
CabZIP16	Capana02g000584	CA02g05650	Chr02:73943576:73944310	A	735	0	f	244	181 to 235	55	9.72	26814.3
CabZIP17	Capana02g002542	CA02g20420	Chr02:147125776:147126755	A	603	2	f	200	117 to 191	75	7.11	22337
CabZIP18	Capana02g002659	CA02g22950	Chr02:148733341:148741095	G	1053	10	b	350	251 to 315	65	5.38	37580.8
CabZIP19	Capana02g002738	CA02g22070	Chr02:149858906:149859340	S	435	0	f	144	18 to 82	65	7.92	16393.5
CabZIP20	Capana02g002941	CA02g24850	Chr02:153073875:153074540	S	666	0	f	221	112 to 176	65	9	25843.7
CabZIP21	Capana02g003210	CA02g26760	Chr02:157327104:157327646	S	543	0	f	180	77 to 141	65	5.73	20994.4
CabZIP22	Capana04g000027	CA04g23540	Chr04:401703:403827	B	861	2	a	286	122 to 186	65	5.15	32266.3	CAbZIP1
CabZIP23	Capana04g000253	CA04g23110	Chr04:3892155:3895518	I	1377	3	a	458	309 to 373	65	8.37	49579.5
CabZIP24	Capana04g000305	CA04g21480	Chr04:4836447:4836950	S	504	0	f	167	23 to 87	65	5.68	19382.2
CabZIP25*	Capana04g000551	CA04g18620	Chr04:8762293:8763489	A	1314	1	b	437	371 to 435	65	8.99	46347.9
CabZIP26	Capana04g000700	CA04g17490	Chr04:12101732:12102154	S	423	0	f	140	51 to 115	65	6.65	16386.7
CabZIP27	Capana04g001165	CA00g10990	Chr04:35049238:35052463	D	1089	7	c	362	76 to 136	61	7.75	41131.8
CabZIP28	Capana04g001306	CA02g00960	Chr04:43875114:43876134	A	816	2	b	271	212 to 270	59	5.19	29701.3
CabZIP29	Capana04g001383	CA04g13210	Chr04:49128123:49133897	I	1035	3	a	344	186 to 250	65	6.47	37692.8	CabZIP2
CabZIP30	Capana04g001824	CA04g08520	Chr04:116545200:116546793	E	771	3	d	256	177 to 236	60	6.13	28682.5
CabZIP31	Capana05g000330	CA05g03080	Chr05:6999717:7005313	D	1194	8	c	397	107 to 167	61	6.24	44956.1	CaAIBZ1
CabZIP32	Capana05g001071	CA05g12410	Chr05:59191286:59191864	S	579	0	f	192	80 to 144	65	5.61	22275.6
CabZIP33	Capana06g000604	CA06g22960	Chr06:9402660:9408175	D	1509	11	c	502	193 to 272	80	7.03	55732.5	CaDILZ1
CabZIP34	Capana06g001669	CA06g12310	Chr06:44452770:44460009	I	963	3	a	320	163 to 227	65	7.9	35686.8
CabZIP35	Capana06g002072	CA06g07980	Chr06:85802144:85813099	I	1272	3	a	423	217 to 281	65	6.01	46202.2
CabZIP36	Capana06g002309	CA06g07150	Chr06:138630647:138635435	I	645	3	a	214	11 to 75	65	8.92	24127.2
CabZIP37	Capana06g002349	CA06g07270	Chr06:151886513:151900609	I	1056	3	a	351	147 to 211	65	6.07	38686
CabZIP38	Capana07g001787	CA00g71840	Chr07:203369185:203371920	E	921	3	a	306	171 to 235	65	5.52	34991.8
CabZIP39	Capana07g002145	CA07g17360	Chr07:214595769:214598938	E	909	3	a	302	175 to 239	65	5.64	33766.4
CabZIP40	Capana08g000273	CA03g10440	Chr08:24689854:24691103	H	489	3	a	162	84 to 148	65	9.6	17664.7
CabZIP41	Capana08g000456	/	Chr08:69384841:69393839	C	861	4	a	286	71 to 139	69	6.03	31741.6	CabZIP63
CabZIP42	Capana08g001015	CA08g08010	Chr08:123682746:123687719	G	1272	11	b	423	280 to 344	65	6.16	45094.9
CabZIP43	Capana08g001245	CA08g10300	Chr08:127090941:127098398	C	1383	5	a	460	239 to 303	65	7.79	49438.9
CabZIP44	Capana08g001614	CA08g12820	Chr08:133480550:133480966	S	417	0	f	138	21 to 85	65	9.51	15521.8
CabZIP45	Capana08g001890	CA08g14340	Chr08:137937675:137940938	E	1119	3	d	372	233 to 287	55	8.82	42133.6
CabZIP46	Capana08g001978	/	Chr08:139417207:139421103	A	759	2	b	252	178 to 237	60	5.31	27249.8
CabZIP47	Capana08g002366	CA00g41470	Chr08:145765214:145767510	A	1191	3	b	396	328 to 393	66	9.28	43045.8
CabZIP48	Capana08g002567	CA00g71910	Chr08:148953780:148954292	S	513	0	f	170	26 to 90	65	5.93	19396.5	CaBZ1/PPI1
CabZIP49	Capana08g002639	CA00g58490	Chr08:150088093:150090328	I	1602	3	a	533	419 to 483	65	6.44	58104.8
CabZIP50	Capana08g002738	CA08g19310	Chr08:151671319:151687083	F	975	2	f	324	102 to 169	68	5.82	35104.1
CabZIP51	Capana09g000631	CA09g07790	Chr09:28329540:28334903	E	903	3	a	300	174 to 238	65	5.56	34073.9
CabZIP52	Capana10g000816	/	Chr10:54109960:54110899	I	405	2	f	134	1 to 66	66	9.92	15481.9
CabZIP53	Capana10g002168	CA10g18960	Chr10:200055028:200063887	D	1338	10	c	445	155 to 218	64	7.15	49047.6
CabZIP54	Capana10g002206	CA10g19380	Chr10:200630904:200639268	D	1329	10	c	442	146 to 206	61	6.39	49834.8
CabZIP55	Capana10g002376	CA10g20850	Chr10:203220804:203227198	D	1461	10	c	486	189 to 268	80	6.27	55167.6
CabZIP56	Capana10g002451	CA10g21890	Chr10:204266016:204268718	B	2301	1	f	766	293 to 357	65	5.88	82209.1
CabZIP57	Capana10g002513	CA10g22430	Chr10:205245379:205247609	A	990	2	b	329	255 to 323	69	8.57	36448
CabZIP58	Capana11g002252	CA11g01500	Chr11:216437202:216443142	D	1380	10	c	459	197 to 262	66	5.87	50185.8
CabZIP59	Capana12g001341	CA12g13050	Chr12:81066457:81069302	D	1047	7	c	348	62 to 125	64	6.62	39592.3
CabZIP60	Capana12g002158	CA12g07640	Chr12:201784244:201788168	E	921	3	e	306	173 to 236	64	7.66	33848.9
“/”means the gene ID in CM334 Genome doesn't exist. Pentagram (*) marks that sequence is from CM334 genome, and others without pentagram from Zunla-1 genome.
