# Supplementary material for: Characterization of the bZIP Transcription Factor Family in Pepper (Capsicum annuum L.): CabZIP25 Positively Modulates the Salt Tolerance
Source: Front Plant Sci. 2020 Feb 26;11:139. doi: 10.3389/fpls.2020.00139 (PMC7054902; doi:10.3389/fpls.2020.00139)
Supplement: Supplementary file 10 [file Table_2.xlsx]

## Sheet: Table S2
Supplementary Table S2 Protein sequences of CabZIP transcription factors
Name	Full protein sequence	Protein sequence of bZIP domain
CabZIP1	MGSYLNFKNFADTSQPQSSGTNNFSLARQSTIYSFTFDELQSTCGLGKDFGSMNMDDFLKNIEGENLQRQGSLTLPRTLSQKTIDEVWKDFQKESVNANDVSETGGSNFGQRESTLGEMTLEEFLVRAGAVREDMQPTGYSNDVTLTTTSGFIQPSSNVTIKFLQATQNPGHQIAGTNIFNVVSTTSLPQQPLFPKQTTVEFASPMQLGTRAPMPNPSANTNSIMQGGVMSMPVKGVSPGNLDTSSLSLSPYACGEGGRGRRSCTSIEKVVERRRKRMIKNRESAARSRDRKQAYTLELEAEVAKLKEIKQQLQKNQAEFIEKQKNQLLEKMNMPWENKLICLRRTVTGPW	KVVERRRKRMIKNRESAARSRDRKQAYTLELEAEVAKLKEIKQQLQKNQAEFIEKQKNQLLE
CabZIP2	MGVTESEMVSQGEVQSPLQQDQNQHKNQLFSSLGRQASIYSLTLDEFQHTLCESGKNFGSMNMDEFLNSIWTAEENQAHAHAHAHVHAHAHGHEHSHAQPHSQSVSAGEATSAAPHFALGQGNVSMDKGIVKQQSLPRQGSLSLPEPLCRKTVDEVWSEIHKNQQQQQQNNGGSVPNTSNSSSTQRQATFGEMTLEDFLVKAGVLPQSGVVEAPLYPISMKRGSGFPQQPTPVYGGRMGNGSGVGYGQVQGVAGMGSPLSPVSSDGLCVNQLDSGGQYGLEMGMRGGRKRVLDGPVEKVVERRQRRMIKNRESAARSRARKQADLERKRKQQYFDEVKMKAQTKAQKANDKLRGMRRSFSCP	KVVERRQRRMIKNRESAARSRARKQADLERKRKQQYFDEVKMKAQTKAQKANDKLRGMRRSFSC
CabZIP3	MIPSEATATHYFASENPSPLPLDFNFMHNSLPSIQFSRYLTNVPNYPTSLHVHDFNNLPLSCISSNSTSDEADEQQLRINDERKQRRMISNRESARRSRMRKQRHLDELWSQVLRLRTENNNLIDKLNHVSECHEKVLQENVQLKEEASDLRQMLTDLQFNSPFPDLCDLDDDVPCTTAHLKAESSNLSITYSTNLLH	INDERKQRRMISNRESARRSRMRKQRHLDELWSQVLRLRTENNNLIDKLNHVSECHEKVLQENVQ
CabZIP4	MTLTPQSVSSGSDADPRYVKFDERKMKRMESNRQSAKRSRMRKQQRLEELKSETTQLQNQNSICRDKIDSVERKYHSVDTENNVLRAQLAELTERLNSLNELTQFWADTTGFPVDVAEIPDILLEHCPTHAIAASDMFQF	KFDERKMKRMESNRQSAKRSRMRKQQRLEELKSETTQLQNQNSICRDKIDSVERKYHSVDTENNV
CabZIP5	MASFSGTTSGSSQEDLQQLMDQRKRKRFISNRESARRSRMRKQKHSDDLT AQVNQLKEQKNQIATNINMLTYLFLNVKAENSILRAQLVELSHRLQSLNE MISCPHSPYLEKCTTFEGPEKYPATVIQGPSNIAFNYHHDLDDFLNLWNL LNVNQPIMASSDSFIY	LMDQRKRKRFISNRESARRSRMRKQKHSDDLTAQVNQLKEQKNQIATNINMLTYLFLNVKAENSI
CabZIP6	MGSQGGGGVNSVGATQAQDPKMNALARQGSLYSLTLDEVQNQLGDLGKPLSSMNLDELLKTVWTAEASQGMEGTDYGALQHGQVASGSSLHRQSSITLTSDLSKKTVDQVWQDIQQGHKRDNIDRKAQERKPTLGEITLEDFLVKAGVVAESNPGKKSLGSVLGVDSMALPQQSVQQQAQWSQYQIQAMHQIPPQQQPQQQNMLPVFMPSHPVQQPLTIVPNPTIDAAYPESQMTMSPTELLGTLSDTQTLGRKRVAPEDVVEKTVERRQKRMIKNRESAARSRARKQAYTHELENKVSRLEEENERLKRQKKPALFESCRLFTSQQNNLSYKILGMLHCEALTSERMFLT	KTVERRQKRMIKNRESAARSRARKQAYTHELENKVSRLEEENERLKRQKKPALFESCRLFTSQQNN
CabZIP7	MSAGLDNIRIGGVKEIHPKRMNSSTYTQFVASKRMGICDPIQQIGMWGDFKGSSFPDTLILEVENCLESEMPIMEKRLDNETEEPSHVTVGRSNIYEPETSKRIDKMNRRLAQNREAARKSRLRKKAYVQQLENSKLKLLQLEQELERARQQGLYVGGGLDTSQIGCSGTANSEIATFEMEYGHWVEEQDRQTDDLKSALNSQIGEIEMRILVEGCLNHYFDLFRLKATAANTDVLYLMSGTWKASAERFFLWIGGFRPSELLKVLTPHVEPLTEQQVQEVCNLTQSCQQAEDALSQGLVKLHQILAEAVAAGTLGDGIILPQMTATIEKLEALVRFVNQADHLRQETLLQMSCILSVQQSAQGLLALGDYFKRLRSLSSLWSSRTSEPA	KRIDKMNRRLAQNREAARKSRLRKKAYVQQLENSKLKLLQLEQELERARQQGLYVGGGLDTSQIGCSGTANSEIATFEMEYGH
CabZIP8	MEVMLVIEKFDLCRFWACSAESRSGEGSSEGSDANSQNVAEEASQNGNSAHSSQNGGISAPHSLVNQTMAIMPMSAVGAGGVPGPTTNLNIGMDYWNAAASPSIPAIHGKVPPASVAGGMVTAGSRDIVQSQMWIQDERELKRQRRKQSNRESARRSRLRKQAECDELAQRAEVLKEENASLRTELSRLRSEHDQLAAQNASLKERLGEVPGRDDPRPSRNDIPLNNGIQHSSQTEPTQGGQ	ERELKRQRRKQSNRESARRSRLRKQAECDELAQRAEVLKEENASLRTELSRLRSEHDQLAAQNAS
CabZIP9	MANSNPPSDQVILDDLELDLDLDLSFDDIIPPSEADAAAFLNPNPLTFPYSCLEPDRVDPNPNPVGQPGSQLIQTRAFKSSPELRHVSVDLSEADHSFGNQSSSGSHVLSPAADVSEYLNVSSLSPESESSNHEDLNCSSPESLGSGNCGSNIVNNSVTSSLNFVDSSIECGLVEHKVKLEEVNVKYSKCSSSILKRKKVSGDCLDLKDVSKYQKSDFVVECSNVNSGGDDDKKKARLMRNRESAQLSRQRKKHYVEELEDKVRTMHSTIQDLNVKISYIMSENASLRSQMGCSSVALQMPPPPPGMYPNPGVMYPWMHCAPPYMVKPQGSQVPLVPIPRLKPQAAAPPSKSSKKVENKKTEVKTKRVASVSFLGLLFFMLLFGGLVPIVNLRYSGLKE…	GDDDKKKARLMRNRESAQLSRQRKKHYVEELEDKVRTMHSTIQDLNVKISYIMSENASLRSQMGC
CabZIP10	MNNQEREPTLGETTLEDYLVKAGLFVADASLGHTMSLDNPAAMQNYVPPTGLSPSPSLSDTPISGRKRGARDIDKTIDRRLRRKIKNRESAARSRARKQAYHNELVNKVSHLEEENMKLKKEKLTMDNTIYFAVGFKSFNIEKISGTAGVWYEWTERGRNAITRKTFYRRSMEWIVQILKEASETRGNIVRRWRKTKGPSKLFCARNYNSHGRYISLLNVG	KTIDRRLRRKIKNRESAARSRARKQAYHNELVNKVSHLEEENMKLKKEKLTMDNTIYFAVGFKSFNIE
CabZIP11	MASAQQPASSGSDGQRYANYDERKRKRMESNRESARRSRMRKQQHLEELMSELTQLQNQNTIWSKRIDAVGKNYHTVEAENNVLRAQIAELTERLDSLNSLTRFWADANGLAVDIPEIPDALLEPWQLPCPIQPITASADMLQF	NYDERKRKRMESNRESARRSRMRKQQHLEELMSELTQLQNQNTIWSKRIDAVGKNYHTVEAENNV
CabZIP12	MANFASRNMKKSPSILAMEEFYGQDAKNSDGFGASDHHHQQQSTNNNNNINHHDNNNNNNNGHHHAQLFGDICSIDPSFTMRNQDILNGFSNCGMTERPLWSPNITPKQSSISVTVDSQSSICAGSPTPTIIMTPKARDNQTMGANSGSYQSDDDDVDGEVGPCEQSTDPLDIKRIRRQASNRESARRSRRRKQAHMADLENQVDQFRGENESLFKQLADATQQYKDALTNNRVLKSDVEALRAKVKLAEDMVARGSLTSSLSHLLQNYLNTPQSLGTTTTTNNNNTMCRLDNVSPTITVPGEDSWGVISSQNVMIGVDNNNVNAFNQNGAMSDTVSCVSDVWSWE	PLDIKRIRRQASNRESARRSRRRKQAHMADLENQVDQFRGENESLFKQLADATQQYKDALTNNRV
CabZIP13	MNSGGRQDSADTSQNGNAAHGSQNGGTAATHSTINQTMAIVSAPGAGGITGPATNLNIGMDYWGAATSSPIPAMHGRVPVSVAGGLVTAGSRDSVQSQMWIQDERELKRQKRKQSNRESARRSRLRKQAECDELAQRAEVLKEENAALRAEVNRIRSDYEHLLAQNASLKERLGEVPGEEVPRTGQDDHHSSQTESHQGDQ	ERELKRQKRKQSNRESARRSRLRKQAECDELAQRAEVLKEENAALRAEVNRIRSDYEHLLAQNAS
CabZIP14	MGTGEESTPTKPSKATSTQEAQSTPSYPDWSSMQAYYGAGAAPPFFPSTVASPTPHPYMWGSQHPLMPPYGAPVPYPALYPPAGVYAHPNMPMTPNTLQTNPESDNKAPDGKDQNTSKKLKGSSGGKTGESGKAASGSGNDGARRSAESGSEGSSHDNDENDNHEFSADKSRSFDLMLANGANAQNNPATGNPVAMPATNLNIGMDLWNAPSAGPGMIKMRSNQPGFSPASGLGREWIQDERELKRLKRKQSNRESARRSRLRKQAECEELQHKVETLSNENHGLKEELRKLSEECEKLTSENNSIKNCWYSRMLRKFAVLPFSLHVVFLNRLSNIRRMEVTEFYWDLILKQDELTRLCGPEAVSKLESSSNAMHLQSNVEEANS	ERELKRLKRKQSNRESARRSRLRKQAECEELQHKVETLSNENHGLKEELRKLSEECEKLTSENNS
CabZIP15	MEEVWKDINLSSLNDHTCSRAHMDPQSTTASTINFGGMILQDLLARPLASDPPTATTAYGSPVPPPPPVTMLTLNSGPELHFFSSLNPLRKTSICLPKNISNNSTFEALASPAAGRNANGKKRHPESDNHSGDQKNKRMIKNRESAARSRARKQESFASLCMPFKIECAYTNELEQEVANLMEENARLKRQQQQLCLASAGAQLPRKNSLYRTSTAPF	HSGDQKNKRMIKNRESAARSRARKQESFASLCMPFKIECAYTNELEQEVANLMEENARLKRQQQQLCLASAGAQLPRKNSL
CabZIP16	MRSSSSEEHQQQLKGLDKNLATYSSKSSSPSSSTSSSNNYPINPVIRNSKTMEEVWKDINLSSLNDHTCSRAHMDPQSTTASTINFGGMILQDLLARPLASDPPTATTAYGSPVPPPPPVTMLTLNSGPELHFFSSLNPLRKTSICLPKNISNNSTFEALASPAAGRNANGKKRHPESDNHSGDQKNKRMIKNRESAARSRARKQESFASLCMPFKIECVMFLRCYRLRAAPPKCVSYRPSTLN	HSGDQKNKRMIKNRESAARSRARKQESFASLCMPFKIECVMFLRCYRLRAAPPKC
CabZIP17	MEEVWKDINLSSLQDHTTNIYSTDHDHHQGANFGGAILQDFLARPFANEPSPPAAAAATASPVPASTMLNLNSVPEFHFFDNPLMQNSILHPSTDSCQVVPNVSGRKRVVPETDNNSGGDRKNQRMIKNRESAARSRARKQESAIHFFIFIAYMNELEMEVAHLVEENARLKKQQQQLRLAAAAQVPRKNSLYRASTAPF	SGGDRKNQRMIKNRESAARSRARKQESAIHFFIFIAYMNELEMEVAHLVEENARLKKQQQQLRLAAAAQVPRKNS
CabZIP18	MREESTPTKPSKPASTQETPTAPSYPDWSSSMQAYYSAGATPPFFASPVASPAPHPYLWGGQHPLMPPYGTPVPYPALYPPAGVYAHPNMATPSPNTAQANPESDGKGTEGKDRNSSKKLKASSSSKAGDNGKVTSGSGNDGATQSDESRSEGTSDTNDENDNHEFAANKKGSFDQMLADGASAQNNPATVNYPTSIHGNPVTVPATNLNIGMDVWNASSAGPGVIQMQPNASGPVIGHEGRINDQWMQDERELKRQKRKQSNRESARRSRLRKQAECEELQRRVEALTNENHSLKDELQGLSEECEKLTSENNSIKEELARWCGPDAVSKLESSGTNATHAQSNVEEAS	ERELKRQKRKQSNRESARRSRLRKQAECEELQRRVEALTNENHSLKDELQGLSEECEKLTSENNS
CabZIP19	MTSPGGPSSSGSEDLQQLMDQRKRKRMISNRESARRSRMKKQTHLNELMAQVNQLKEQNNQTVTYINRVTQVYLNVEAQNSVLRAQMAELSHRLQSLNEIINCINSANSTIDETQVIGDDGFLNPWNLLHVNQPIMASADAFMY	LMDQRKRKRMISNRESARRSRMKKQTHLNELMAQVNQLKEQNNQTVTYINRVTQVYLNVEAQNSV
CabZIP20	MLSTLSATTLSSDGLFSNSFAAFDGGFTPWECIEPAFLFPRDVEEEEEPVLSPKQSPPTEPVILNSDSGSDDSKPNSIHSSSGSDEPNRNNNNNSNRCLDERKRQRTTSNRDIDERKRRRMVSNRESARRSRMRKQKHLENLRNQVNRLKIGNRELMNRLRLITHQYQIFQCDNERLKTESAILGQRLEDIREILRARQLQQQFNSYFAWPCSNYMEQRPH	DIDERKRRRMVSNRESARRSRMRKQKHLENLRNQVNRLKIGNRELMNRLRLITHQYQIFQCDNER
CabZIP21	MQPTDVTDFYYLLPSNSTQFPSQSCANYNTSTFQLNRLLNPLCHLQITPQVQDLNPQLTCFNSNSTSDEADEQQLTLINERKQRRMISNRESARRSRMRKQRHLDELWAQVVWLRNENHQLLDKLNHASERHDQVLQENAQLKNEASELRQMITDMQLSSPCPISRALENEPCSGLPQNE	LINERKQRRMISNRESARRSRMRKQRHLDELWAQVVWLRNENHQLLDKLNHASERHDQVLQENAQ
CabZIP22	MVDNIDDIVAHINWDDVDHIFHNVLHDDLFTVHDPDPSAPNFQDIEQLLMNDDDVEDQADTQFAAEFLSDVLVDSPAQSHQSPSAEEEAFGFPDSKVSSGSEDDKDKVSHSPSDADELNNDDPIDKKRKRQLRNRDAAVRSRERRKLYVRDLELKSKYFESECKRLGFVLQCCLAENQALRFSLQNSSANGVSMTKQESAVLLLESLLLGSLLWFLGISCLLILPSQTWSIPEENQGSRNPGLLVPIKRGKKTSRSLAFLSFMMGKRCKASRSRMKFNPHSLGIVM	DPIDKKRKRQLRNRDAAVRSRERRKLYVRDLELKSKYFESECKRLGFVLQCCLAENQALRFSLQN
CabZIP23	MAQSNSKPPMSSHNFGVGGSHVRSLSQPGIFSNSCLPPLSPLPPPSESSMALVQSSLKDTSMEEVDVNSKGVGVVSSFTRDGLPPRKGHRRSNSDVPLGFSAMIQSSPQLMPIGVQKVFGRAVSLGDSLGRDKFTGRNGKIDGEEIGERKPKGEITDELLFSYMNLDNIDALNSSGTEDRDKDSMVSGTKVSGCDSSNNEAESVLKGNTVSIQPTGLREGFKRSADANIAPAARHFRSLSMDSAIGNFHYGDESPNLPNSLVMRSGQLSPSNSGNESSSKHNFDFGNAEFSEAEMKKIMADERLAEIAVSDPKRAKRILANRLSAARSKERKLRYISELEHKVQKLQSEATTLSTQVTILQKDLVEISSLNSELKFRIQSMEQQAQLRDALHESLTAEV…	VSDPKRAKRILANRLSAARSKERKLRYISELEHKVQKLQSEATTLSTQVTILQKDLVEISSLNSE
CabZIP24	MATSSGNSSQIQTNSGSEEVLMVVDERKRKRMQSNRESARRSRMRKQKHLDDLNGQVTQLKNENSNILNSINVTTQQYSNVEAENSVLRAQMMELTQRLQSLNEILNYIDNNNNNNNINNNNNNNNNNNNGGFEINNYHQDDFQINPWNMMYVNQPIMASADMLYQY	VVDERKRKRMQSNRESARRSRMRKQKHLDDLNGQVTQLKNENSNILNSINVTTQQYSNVEAENSV
CabZIP25	MGSNYNFKNFGNEPPGEGGSGGCGKQPGNFQLPRQSSIYSLTFDEFLSSTGGIGKDFGSMNMDELLKNIWSAEESQTMGGTGIGGQEVGVSGGHLQRQGSLTLPRTLSQKTVDEVWRDMSKEHGGGGGGGKDGNSIGVPPNMPQRQQTLGEITLEEFLVRAGVVREDAQLAAKSNNAGGIFADLSYAGNNTGLAFGYQQPNRNTGLMAGSIPNKNGESVIQSANLPLNVNGVRSTQQQLRPQQLQQNQQPQPQPQPQPQQQPIFPKQPALPYGAPMAVPNSVQLGSPGLRAGMAGIADPALNSNFIQGANLMGGGMNMVGLGAGGVTVATASPGVSSDGLGKSNGDTPSVSPVPYVFNGGLRGRKYSTVEKVVERRQRRMIKNRESAARSRARKQAYTM…	KVVERRQRRMIKNRESAARSRARKQAYTMELEAEVAKLKEENEELQKKQVTFYAITLQVLSVSMV
CabZIP26	MMFEDPVHYHLPVHEDVLSPSDIDEILSLLQPELPVHESTSGSETTRLVFSLEERKRRRKISNRESARRSRFRQKKHVDNLTEQVDRLKVENRELKNRLCVVTHHCQAAQSETDRLILESIVLQQQLAGLCQILNPMQLQ	SLEERKRRRKISNRESARRSRFRQKKHVDNLTEQVDRLKVENRELKNRLCVVTHHCQAAQSETDR
CabZIP27	MTSPTTQFAPTRRMGIYEPFHQMSVWEDAFRGDIVPSVDASMISQPNDRPDDKSGYTSGEQHIPSGSGDNQAPRRSISEKVQRRLAQNREAARKSRMRKKAYVQQLETSRLKLAQLELELERARQQGLYMLGSNSNMGILGTINPGIAAFEIEYSHWVEEQQKKNAELRSILQSPVSDMELQLLVENVLSHYFNLFRMKADAAKADVFYLMSGMWRTSVERFFLWIGGFKPSELINVVMPQLEPLTDQQIIKVCNLRHCCQQAEDALTQGMDKLHQTLAQSILNMNTGAGNYASQMVSSMENLEALESFVNQADHLRQQTLQQMSIILTTRQAARGLLAFGEYLQRLRALSSLWAARPREPT	SISEKVQRRLAQNREAARKSRMRKKAYVQQLETSRLKLAQLELELERARQQGLYMLGSNSN
CabZIP28	MASMKLMSSSASRNSDRRKSSAASSSSSSTIPNDMQNQQYSNNGSNNSSNLEATSMTVDGIFPNAYVESQGITLLDAAGAITAISDSETVPVTAPVRRTVDDVWREIVEGKREQRRAAIAGCKEEAVDEIMTLEDFLVKAGAVEEESVAMQGPVQGEVKVELGTERLSGGIFAYDAPYMATPQQSVQGFGNGMEVIGGGRGKRKAILEPLDKAALQRQRRMIKNRESAARSRERKQAYQVELESIAIRLEEENEQLLKEKDFDLIQRMKTQ	KAALQRQRRMIKNRESAARSRERKQAYQVELESIAIRLEEENEQLLKEKDFDLIQRMKT
CabZIP29	MDPKFAGKPIPAPFLAGRTDLDQMPDTPTRIARHRRAQSETFFRFPDFDDDILLDDVVADFNIDISAPSADTHMQQPANSADSSSTGPLFAGPSGGDQNPRPLNHFRSLSVDADFFDGLEFGDVGAATTPAAAKEEEKWVMGSGSGSGSRHRHSNSMDGSFSTASFEAESSVKKAMAPDRLAELALIDPKRAKRILANRQSAARSKERKIRYTNELERKVQTLQTEATNLSAQITVLQRDNSGLTTENKELKLRLQALEQQAHLRDALNEALREELQRLKIAAGQMTAANGTRGPRPHFPPQPQSFVQCGNLHSQQQQQPQSNTSSQNIGGQTQPSLMNFSNRG	LIDPKRAKRILANRQSAARSKERKIRYTNELERKVQTLQTEATNLSAQITVLQRDNSGLTTENKE
CabZIP30	MDSTSPFLQSYEDSNMDGSNLKEKSTEGSSHHHRCNSESFLIEEQPSWLDDLLNEPAETTTVVHKGHRRSASDTFAYVGAAAERLNTREEAKNKNVSIGASWGSVSYVSCKDLSAVPYDTRPNSSHEQKFNKAVQELNGAPSVSNEKHNMREINNSQNQEGSSERSNNAQAKHSMSKADAKRAKQQSAHRSRVRKLQHIAELERTVQALQAEGSELSAELEFLDQQNIILSMENRALRQRLDSLSQEQLIKHCMVS	KADAKRAKQQSAHRSRVRKLQHIAELERTVQALQAEGSELSAELEFLDQQNIILSMENRA
CabZIP31	MIEMHGYEHLSSASKYLIILASTMNSSTYTQFVASRRMGICEPLHQIGMWDDFNASCPSTSATMILEVEKCLEEQIPIMEKRLDNEIEDTSHGTVGTSNRYEAETSKPIEKVLRRLAQNREAARKSRLRKKAYVQQLENSKLKLIQLEQELERARKQGLYVGGGLDASQLSYSGTASSGTAAFDTEYGQWVEEQNRQTNDLRNALYHSQISEADLRVIVDGCLNHYSNLFRIKATAAKDDVLYIMSGMWKTSAERFFMWIGGFRPSELLKVLTPHLQLLTEQQLREVCNLTQSCQQAEDALSQGMVKLHQILAEAIAAGRLGEGNYSLPQMGPAIEKLEALVRFVNQADHLRQETLQQMSRILNTHQAAQGFLALGEYFERLRVLSSQWATRLREPA	KPIEKVLRRLAQNREAARKSRLRKKAYVQQLENSKLKLIQLEQELERARKQGLYVGGGLDA
CabZIP32	MISSEAATIHYLAQENPSSIPIDYSFMHKTLPAFQFSTFLTNNNIQNYQASFPFQDFSTQPSCISSNSTSDESEEHQHRIIDERKQRRMISNRESARRSRMRKLRHLDELWSQVLRLRTENHNLINKLNQVAESHEKVVEENMQLKEEASDLRRLLTDIQLASSFDAFSELDEVPCNTADHLKAESSNQSTT	IIDERKQRRMISNRESARRSRMRKLRHLDELWSQVLRLRTENHNLINKLNQVAESHEKVVEENMQ
CabZIP33	MASQGIGGTGLTDSGPSSHSHHNHNMPYAVYRGINPASTSFINQESSGFDFGELEEAFVLQGFKISNDEAKASLYAAAVATGKPAATLEMFPSWPMRFQQTPREKSKSREESTDSGSLSSRVQPHLEPESPISRKASSDHQQNQLHITHKSQEQQQQLQNMASNNPRTGGLQTELAASKSNSEKKKGAASTSERVLDPKTLRRLAQNREAAKKSRIRKKAYVQQLETSRMRLSQLEQELQRASSQGIFLGGGTTAGSNISSGAAIFDMEYSRWLDDDQRHMSELRTALQAHLSDGDLRLIVDGYIAHYDEIFCLKGVAAKSDVFHLITGMWTTPAERCFLWMGGFRPSELIKMLIGQLDPLTEQQVVGIYSLQQSSQQAEDALSQGLEQLQQSLIDTIA…	ERVLDPKTLRRLAQNREAAKKSRIRKKAYVQQLETSRMRLSQLEQELQRASSQGIFLGGGTTAGSNISSGAAIFDMEYSR
CabZIP34	MDPKFAGKPIQAQFYSGQTDLDQMQDTPTRARHRRAQSETFFRFPSFDDDMLLDDVVSDFSLDAVRAPTLMQPANSPDSSSTGPGDNPNKPLSHYRSLSVDADFFDGLDFGPASIEKKMVMGSGPRHGHSNSMDGSFDTTSFESESVLVKKAMAPDKLAELSLIDPKRAKRILANRQSAARSKERKNRYTSELERKVQTLQTEATTLSAQITVLQRDTFGLNAENKELKLRLQALEQQAHLRDALNETLREELQRLKIEAGQIPAANGNRGTRPHLPPHPQSFAQCGNHHAQQQQIPRPTTSNQTVPGQSPNSFFNFNRA	LIDPKRAKRILANRQSAARSKERKNRYTSELERKVQTLQTEATTLSAQITVLQRDTFGLNAENKE
CabZIP35	MDKDKSSLPPSGRYSLFSHPGSSSNVKSEQPGLVNLPPLGPGNASESGHCGHGLSVESSLFSNDISRMSDNPPRKFGHRRAHSEILTLPDDISFDSDLGVVGLDGPSLSDETEEDIFSMYLDMDKLNSSSLSSDFQVGESSSAAAASGSSQTQGMTSGTNKVAPTVSEKPRVRHQHSQSMDGSTTIKPEMLMSGVEEPSSAETKKATSAAKLAELALIDPKRAKRIWANRQSAARSKERKMRYIAELERKVQTLQTEATTLSAQLTLLQRDTSGLTAENSELKLRLQTMEQQVHLQDALNDALKEEIQHLKVLTGQGMANGGPMMNFPASFGGNQQFYSNNQAMHTLLAAQQLQQLQIHSHKQQHQFQQHQLHQFQQQQQQLQHQQQQPLIQQQEPLSQ…	LIDPKRAKRIWANRQSAARSKERKMRYIAELERKVQTLQTEATTLSAQLTLLQRDTSGLTAENSE
CabZIP36	MAPDKLAELWTIDPKRAKRILANRQSASRSKERKARYITELERKVQTLQTEATTLSAQLTLFQRDTTQFTNENTELKLRLQAMAQQAQLRDALNEALKQEVERLKMATGELSSSDAYNLGMQHIPYNQSAFFSHQLQPGPNESQNIQMQQFHSLQDSLLAPHRRLPAGHVQALPDTMQQDPLGRFQGLEIGGRGMHLVKTEAPSISASESSSTF	TIDPKRAKRILANRQSASRSKERKARYITELERKVQTLQTEATTLSAQLTLFQRDTTQFTNENTE
CabZIP37	MQGPSNLNSVKLPNQPTSFSEAFRPSHHRRAHSEVNFRLPEDLDLVSDPFDVPAGSFEEMGSEDDFFSTYMDIEKLTGGSNLGDATGLDNAGAGGSQVGAETSDGEKSMMRPRHRHSNSVDISSLLLSESIEAKKAMAPDKLTELWTIDPKRAKRILANRQSAARSKERKARYISELERKVQTLQTEATTLSAQLTLIQRDTTGLTNENTELKLRLQAMEQQAQLRDALNEALKQEVERLKIATGQISASSDAYNSGMQQIPYNRPAFFPHQPQPGPSESQNIQMPQFHHIQGSMSNPRHPLHAGHAQALADAMQQDPLSRFQGLDISSRGSHLVKTEVPSISASQSSSTF	TIDPKRAKRILANRQSAARSKERKARYISELERKVQTLQTEATTLSAQLTLIQRDTTGLTNENTE
CabZIP38	MAHLPPRVPMPQNWPDFSAHQKTETITIASHHHNPSWVDEFLDFSSSKRGSHRRSISDSIAFLEAPMVEECRIRLSSSGAPEFERFDDEQLMSMFNDDINAVENNSNPSSPSDHNSIVHEDKKMQLSTDEQQQKQQLLKVEPEEVESSCKSDNEQTAADQHVNVDTSSEKIVDPKRIKRILANRQSAQRSRVRKLQYISELERSVTTLQAEVSVLSPRVAFLDHQRLVLNVDNSVLKQRIAALAQDKIFKDAHQEALKREIERLREIYYQQNLKKLENDDDDQPTKTQTAAAADANGSEKKEQLVN	IVDPKRIKRILANRQSAQRSRVRKLQYISELERSVTTLQAEVSVLSPRVAFLDHQRLVLNVDNSV
CabZIP39	MAQLPPKVPTMAHNWPFQNMPPLPNSSTITINHHTNNNSWVDDFLDFSSARRNSHRRSVSDPIAFVEGPFLQQCRVAGSNIGFDKLDDEQLTTMFSDELANNAPTSTNSSTPSDQVSENDDQKSTVLPTVDVNQVVVQPKDEPGEVDDSDNNNNQLSPSAKKNAANDNSDNTNCIVDPKRIKRILANRQSAQRSRVRKLHYISELERSVTTLQTEVSALSPRVAFLDHQRLLLNVDNSALRQRIAALAQDKIFKDAHQEALKKEIERLRQIYHEQNMKKISTTATADAPPSTVAPMSCTEEE	IVDPKRIKRILANRQSAQRSRVRKLHYISELERSVTTLQTEVSALSPRVAFLDHQRLLLNVDNSA
CabZIP40	MQEQATSSIAASSLPSSSERSSSSALHLELKEGMESDDEIRRVPEMGGEATGTTSASGRDGTSAAGQAQPSAGTQRKRGRSPADKENKRLKRLLRNRVSAQQARERKKAYLIDLEARVKELETKNAELEERLSTLQNENQMLRHGQITVGLATCKLSRASNL	DKENKRLKRLLRNRVSAQQARERKKAYLIDLEARVKELETKNAELEERLSTLQNENQMLRHGQIT
CabZIP41	MTMETDLEGFGQELTKVQDKDAAEPVGIPPLPAVRKKPGMQVRSTTSGSSGEQSDDDEAEGEAETIQSTDPTDVKRVRRMLSNRESARRSRRRKQAHLTELETQACFWVSQVRVENSSLLKRLTDISQKHNEAAVDNRVLKADVETLRAKVKMAEETVKRVTGLNPLFQAMTEISTIMLPSFTGSPFDSSADAGVPEQDDLKCHYYPAPDNSHMPNHDSRMQNAMLDIPPIGNVHQNSATEAIEANKIGRTSSMQRVASLEHLQKRIRGDPKVLVEPKAGENNRVT	PTDVKRVRRMLSNRESARRSRRRKQAHLTELETQACFWVSQVRVENSSLLKRLTDISQKHNEAAVDNRV
CabZIP42	MGNSEDGKSCKLEKPSSPAPDQSNLHVYPDWAAMQAYYGPRVAVPAYFNSAVAPGHTPHPYMWGPQPMIPPYGTPYAALYAHGGVYAHPGVPIGSHPPSHGMATSPAVSQAMDGASLSLDASAKSSGNSERGLMKKLKEFEGLAMSLGNGSADNVEGGTDNGHSQSGETEGSTDGSNTNGVGVSERSKKRSCETTPDNSGDDKSHSRRCQPSGEVSNDAEKAIVAVSPGKVAEKVTGTVLSPSMTTLEMRNPASAHMKAGPTNGSPLSPALPNEAWLQNERELKREKRKQSNRESARRSRLRKQAEAEELAVRVQSLTAENMTLKSEINKLIENSEKLKLDNAALMERLKNEQLGQTEEVSLGRIDDKRLQPVGTVNLLARVNNSGSSDRTNEEGEVYE…	ERELKREKRKQSNRESARRSRLRKQAEAEELAVRVQSLTAENMTLKSEINKLIENSEKLKLDNAA
CabZIP43	MDRVFSVDDDIGDHFWSTPPSTAELGVDSPSSAAANSYSKMMNRSSSEWAFQRFLQEATAASPPPPPTMASSSSSSHQNDVVEIKDESLSSAAHRNSSTALNLKPATSFVSGPPQNIPVDSEEYQAFLKNRLDLACAAVALSRAKNLKPQNSSSTAPDKGSETAGASQSVSHIGIKGSGQELTNIQDKDSGGPVGIPSLPPVQKKPGVQVKSTTSGSSRDQSDDDEAEGEAETTQGTDPADVKRVRRMLSNRESARRSRRRKQAHLTELETQVSQLRVENSSLLKRLTDISQKYNESAVDNRVLKADVETLRAKASLLKLVVVKKLGPVKMAEETVKRVTGLQPLFQAMSDVTSMAMPSFSGSPSDTSADAAVPVSNDPKHHYYQQPPNNHMPTHDPRI…	PADVKRVRRMLSNRESARRSRRRKQAHLTELETQVSQLRVENSSLLKRLTDISQKYNESAVDNRV
CabZIP44	MSALRQSVSSSASEDDQRYAGMDEKKRKRMISNRESARRSRMKKQKLLQDLTGEVSRLQGANKNIVTKIEETTERYTICAAQNNVLKAQVMELTDRLRYLNDVIESTGLAADVADPLLKPLQTPCPMQPIASSGLFKF	GMDEKKRKRMISNRESARRSRMKKQKLLQDLTGEVSRLQGANKNIVTKIEETTERYTICAAQNNV
CabZIP45	MANSKGPCTMTNMMYNGKSSLLPPKSPFPSMAPSYVDYVPGSAVNQKGILKPRDGHSHHQRTSSESCLIEEQPSWLDDLLNEPETPVRRGSHRRSSSDSFAYFDAANTASLDYIAQVDNKFRNMHPIPSWGSQDFDYYKDARQTASYVDQNSSIRRKNREKDVSSTTVSHLRSLSSPGEDLRIQRPGSQSLPLDGDRPRSAGSDKQDVAESGPPYPKGSAEKKDSSQNKSSSETDTKRAKQQFAQRSRVRKLQYIAELERNAEGSEVSAELEFLNQQNLILSMENKALKQRLESLAQEQLIKYLEHEVLERERGRLRALYQQQQQPQPQPQPQKPSYSHRRTTSRDLDQQFANLSLKQKEAEHDAVSGQLHI	ETDTKRAKQQFAQRSRVRKLQYIAELERNAEGSEVSAELEFLNQQNLILSMENKA
CabZIP46	MNMDEILHNMYSDSDPFASDPTATDAAAVNPVSGGGDVGPSKTVDEVWREIVAAGGGRSREPEMTLEDFLTKAGAVTEEDVRVPVIAPPPPPPPPPPPPSSSTEVLAPAVGGGFVVDNMMGTGNCQFSVAMQQNGPGGYGMEPPPPPHMGYANGVVAAISGSGRGKRRSTVEELPADKATQQKQRRMIKNRESAARSRERKQAYTVELESLVTQLEEENARLLREEIMENLIPVVEKRRPPRILRRVRSMSW	KATQQKQRRMIKNRESAARSRERKQAYTVELESLVTQLEEENARLLREEIMENLIPVVEK
CabZIP47	MGSYMNFKNIADTPQPESNTGKSMGNGDLPLARQSSIYSLTFDELQTTFSGLGKDFGSINMEDLLKSIWSAEESQAVVSSNGGGDDGNGNLQRQGSFTLPRPLRQKSVDEVWRNFQKETVGTKDESASEKSSFGQRQSTLGEMTLEEFLVKAGVVREDMQSNSNSIGITYNDGLSQQNNNSLNIAFQQPTQDTGLLINQMAANNMLNVVGATASQQQPQQQQRPLFPKQTTVAFASPMQLSNNGNLASPRTRAPAVGMSSPSGNTNNIAQGGVMGMGEFHSGVSPAKGGSPGNDFTSRSNVDTSSLSPSPYAFNEGGRGRRSGSSLEKVVERRRRRMIKNRESAARSRARKQAYTLELEAEVAKLKEINEELRKKQAEIIEKQKNQALCKKNVSVP	KVVERRRRRMIKNRESAARSRARKQAYTLELEAEVAKLKEINEELRKKQAEIIEKQKNQALCKKNV
CabZIP48	MASSSGTSSGSSFLQNSGSEEDLQLLMDQRKRKRMISNRESARRSRMRKQKHLDDLMAQVSTLRKENDQILTSMNVTTQHYLNVEAENSILRAQLSELSHRLESLNEIIAYMDANNNNNSCSNGLAMDHNEPYSFNFAQSDTVVDGFNMTNSWNYFCSNQPIMTAHVLQY	LMDQRKRKRMISNRESARRSRMRKQKHLDDLMAQVSTLRKENDQILTSMNVTTQHYLNVEAENSI
CabZIP49	MASDNDEGSSDMVQRLQSSFGTSSSSLPKQLQPISVNQLDIPQLTTSQFRGQMRQFSPNFGVDNSKRVGIPPSHPQMPPISPYSQIPLTRPGNQQMGMQNFSPGASHSRSLSQPAFFSLDSLPPLSPSPYRESPSTSMSDPMSADVSMCDQDGNSHSLLPPPPFSRCNSSRAGERESLPPRKAHRRSNSDIPFGFSAIMQSSPPLAPLRSVPSRDNSGGKPAQLVKRETMWDRGNENNNVEGMGERKSEGEVVDDLFSAYMNLDNIDAFNSSGTDEKQGNENREDLDSRASGTKTNGGDSSDNEATSSVNDSGGSMQKLGMSSSVEKREGIKRSAVGDIAPTTRHYRSVSMDSFMGKLNFIDDSPKLPPSPGPRPGQLSPTNSLDGNSNSFSLEFGNGE…	LTDPKRAKRILANRQSAARSKERKMRYIAELEHKVQTLQTEATTLSAQLTMLQRDATGLTSQNSE
CabZIP50	MDNLFYIKFWLIGYFEVSEMADGELEISNQEMLSSSNFGEFSSSMDSFFNEILKDAHACTHAHTCNPPGPDNSHTHTCYHVHTKIVPTSEDDKNPSDDTAESAENKGKKRPAGNKEAVRKYREKKKARAASLEDEVVRLRAINQQLLKRLQGQAVLEAEVARLKCLLVDIRGRIEGEIGSFPYQKPMKNGNAYQQIVNPSFPGAYVVNSCNLQCDDQLYCLHPGAEGKSSDGTVVNGQGFNNCEFETLQCFGNQTSELEEVPGCTVGSSTPTANTGRSKRRVVAVGGNGWIGSCPRGLGSGAVVGAGDEERAGVGGGLRFGRGG	SAENKGKKRPAGNKEAVRKYREKKKARAASLEDEVVRLRAINQQLLKRLQGQAVLEAEVARLKCLLVD
CabZIP51	MAHLPPRAPNMTPNWPDFSLHQKIENLAPSPHNLWADEFLDSSSRRGSHRRSMSDSIAFLESPMVEECRRLSSTTPGSSGTTNGHEEFERFDDEQQIMSMFNDDINDMSCSNPSSPSDYINVNEDKKINGPDQLMQHLKSDQNEEIQSSCKTNEELAPANQNASTNNECSSERVVDPKRIKRILANRQSAQRSRVRKLQYVSELERSVTTLQAEVSVLSPRVAFLDHQRLLLNVDNSALRQKIAALAQDKLFKDAHQEALKVEIERLRQIYYQQQMDNTTAPVADSTTAPPEIKVQLRVN	VVDPKRIKRILANRQSAQRSRVRKLQYVSELERSVTTLQAEVSVLSPRVAFLDHQRLLLNVDNSA
CabZIP52	MFLILRILYRILANRQSASRSKERKARYITELERKVQTLQTEATTLSAQLTLFQRDTTQFTNENTELKLRLQAMAQEAQVRDGEIDFQSDPWPSISNSAKDLIRKMLTLEPKKRITSVQVLGISPVSLCNQKLQ	MFLILRILYRILANRQSASRSKERKARYITELERKVQTLQTEATTLSAQLTLFQRDTTQFTNENTE
CabZIP53	MPSFISQIPVSNHMGTEGNNTNTSRMSEFGVLEQYLGFRIGDGSNANRSPLFNSTSATNPAVGFDVSGTINRNLAPSNTSLSAAAPGSQILQLQSSVVPVSSHPENWGESNLADSGSRTDTSTDMDGDDRNQRIETGQSRTIAASDSSDKSKEKVLDQKTLRRLAQNREAARKSRLRKKAYVQQLENSRLKLSQLEQDLQRARQQGKYISNMGDQSNGVGASGTLAFDAEYSRWLEEHNKHINELRNAVNSHASDPELRSIVNNVTAHFDEVFRVKGNAAKADVFHVLSGMWKTPAERCFMWIGGFRPSELLKLLVTQLEPLTEQQLAGIYNLQQSSHQAEDALSQGMEQLQQSLAETLANGSPATEGSSGDVANYMGQMAMAMGKLGTLDGFLRQADS…	VLDQKTLRRLAQNREAARKSRLRKKAYVQQLENSRLKLSQLEQDLQRARQQGKYISNMGDQSNG
CabZIP54	MENNNNHHHQISFGLFQQSPSSSAANPDENFISKENGGAYDLGELDQALFLYLDGQDHPSSSIQDQRQNNYGMRPPTLNIFPSQPMHIEPSSTKETIGLVSQSTTSGSKKTSQPSTDKTEPPPKVPKREGSGKSPTSSQEQDAPKTPDPKTLRRLAQNREAARKSRLRKKAYVQQLETSRIRLAQLEHEIQRARSQGFHVGGNVLHGGDQGFQINRTNISSDAAAFNLEYARWLEEHHKLLCELRNAIFEEQLQEDELRIYVENCVAHYDNMMNFKGILAKSDVFHLVSGLWKSPAERCFLWIGDFRPSELLKIIVNQIDALTENQVLGLCALQQSTQEAEDVLSQGLEALNQSVSDTIIASDALIMGNNENMGNYMALAINKLSTLEAYLRQADNLRH…	TPDPKTLRRLAQNREAARKSRLRKKAYVQQLETSRIRLAQLEHEIQRARSQGFHVGGNVLH
CabZIP55	MGLQSHDNQISFGSHDHHQYHQQPQQHQHQHQHQHLLFHDQQNNADQITFGMLHQSSSVIPENFVSKENSSTGGYDIGELDDQALFLYLDAQDTSSNHDQIQNNSEMMRPPTLNIFPSQPMHVEPSFTKGNAGFISSGSEKSSEPSMMELSKTKNNALSTSSGPEPKVPKREWNRKGQNSGSEQNASKATDHKTLRRLAQNREAARKSRIRKKAYIQQLESSRIRLAQLEQELQRARSQGFHFAGSALLGGEQGLSGNIGNISSDAAVFDMEYSRWLEEHHRLMCELRNALTEHFPENELRMYVDNCVSHYDEIMNLKAMLLKSDVFHLVSGTWKTPAERCFIWMGDFRPSEIIKIILSQIEPLTEQQFVGICGLQQSTQEAEEALSQGLESLNQSVSD…	ATDHKTLRRLAQNREAARKSRIRKKAYIQQLESSRIRLAQLEQELQRARSQGFHFAGSALLGGEQGLSGNIGNISSDAAV
CabZIP56	MGDSVVADPPPLTSGEMAANPAGEFDGLPVPPFDGNFFAQQMTSADHSDFPIEFQLDDIDFDLSFDDFFQNPCDGNLPDVLGSDPGLIDPNSFGKIGDFDSSFDDCLKEPPGSNLGHMDPYCFGQIGDFDNIDESSGNVKLTSTDTSSPELYQSSSSSGVLNEQGSTDVFGYLNVSSPVSNGSNNKDLSDVKVKALNCHSPESQGSGHCGSNLSEGLNYQSDSNKSVHSSPNLGNNSMKGVVVEQKFKVERVNAGISKCSSILKRKKCSEDSNNINKIQKSNTFSLSDNVNSEEDEKRLARLIRNRESAHLSRQRKKHYVEELEDKIRMMHSTIQDLNAKVSYVMAENVTLRTQLGGAGVPPPVPPPPGMYPHPPVMYPWMGYTPPYMMKPQGSQVPLV…	EEDEKRLARLIRNRESAHLSRQRKKHYVEELEDKIRMMHSTIQDLNAKVSYVMAENVTLRTQLGG
CabZIP57	MVVTCGMGSQEGGGGVIEANPNALDRQGSLYSLTLDEVRNQLGSSGKPLNSMNLDEFVKTVRTIEANQEVGGNGYGAMQHGASVHHQSSLTMTRDLSKKTVDEVWQDIQQGGKRESVEKRSPEMQLTLGEITLEDFLVKAGVIAESNQGKRNSGLVSGVNSMALGQQAQWPHYQIPAMQQVPEHHHHQQQQQNRQLVFMPGHPIQQPLPVVANPIMDATNPETKVTMSPAHAVGTLSDTHTMGRKRAAPGDVIENSAERRQKRMIKNRESAARSRARKQAYTHELENKVSRLEEENERLKRQKEIENILPSVPPPEPKYQLRRTSSGPI	NSAERRQKRMIKNRESAARSRARKQAYTHELENKVSRLEEENERLKRQKEIENILPSVPPPEPKYQLRR
CabZIP58	MQAYKAAVVPNVTLNNNNSSGNANTMYCHSTYYLRGDEANRNAARFADIGELEQSAGFTQEDAVDLSRSSVYGEMRPSNVGVVSCNNNNLHFGELNTSIGSTEIGSSETGVDTGRFMLQKAQTAMLGAGLVGGGGGSVALGNVQHFENWGDSGIADHSQQTDTSTDVDTDERNHQGQGIQHGALIAVESMDQSKIKLGDQKTLRRLAQNREAARKSRLRKKAYVQQLENSRLRLSQLEQELKRARQQGIFIANGYTGDQSLSAGGNGALAFDMDYARWLEEHQRLISDLRSAVNSHSGDNELRHLVDGVMSHYDEKFKLKSVAAKSDILGNHLEPLTEQQLMGICNLQQSSQQAEDALSQGMEALQQSLVDTLSSTSLGPTGTGNVADYMGQMAIAMGK…	LGDQKTLRRLAQNREAARKSRLRKKAYVQQLENSRLRLSQLEQELKRARQQGIFIANGYTGDQSLS
CabZIP59	MGIFEPFHHMSVWEDTFRGDIMPSTAACMVTPTNDRADDKSGYTSSEQLIPSGSEDNQAGKSISDKIQRRLAQNREAARKSRMRKKAYVQQLEKSNLKLAQLEMELERARQQGLYILGSNGNMGLSSTINPGIAAFEMEYSLWVEEQQKKNVELRNILQSHVTEMELQLLVETVLNHYYNLFRMKADAAKADVFYLMSGMWRSSVERFFLWIGGFKPSELINIVMPQLEPLSDQQIVKICNLRHCCQQAEDALTQGMDKLQQTLAQGILTMTTGMGSYSSQMVSSMEKLEALESFVNQADHLRQQTLQQMSLILTTRQSARGLLAFGEYLQRLRALSSLWAARPREPT	SISDKIQRRLAQNREAARKSRMRKKAYVQQLEKSNLKLAQLEMELERARQQGLYILGSNGNMGL
CabZIP60	MSRQAHLPPRCPFQKKPLTCPVQGPFSPPSHQQNPLPPRHQKSVSESSILEEQPVWLDELLSDSGSNSSGIMHRRSASDSLTLLDGLGSLEGFDKFDETESNASCESDSSSKTNCIYGPNSPRGKSNITFADNAIVSALSEYVSPNPLQYLDRCISVSGAAQSESVGNASGAADDVSAEAKPMKRHPGQRSRVRKLQYIAELERTVNTYEAIESDLTAKVASLLHRRVTLSMENRELKQQMLRLQQEKVIVDAQYRSLRKELERLKQLARSRNGKLSTNFRVNSAAEMTGSDAAWQMLDFGKLDLN	ADDVSAEAKPMKRHPGQRSRVRKLQYIAELERTVNTYEAIESDLTAKVASLLHRRVTLSMENRE
