# Supplementary material for: Characterization of the bZIP Transcription Factor Family in Pepper (Capsicum annuum L.): CabZIP25 Positively Modulates the Salt Tolerance
Source: Front Plant Sci. 2020 Feb 26;11:139. doi: 10.3389/fpls.2020.00139 (PMC7054902; doi:10.3389/fpls.2020.00139)
Supplement: Supplementary file 12 [file Table_4.xlsx]

## Sheet: S4
Supplementary Table S4 The sketch map of conserved motifs of 60 CabZIP proteins
		Motif 1	Motif 2	Motif 3	Motif 4	Motif 5	Motif 6	Motif 7	Motif 8	Motif 9	Motif 10	Motif 11	Motif 12	Motif 13	Motif 14	Motif 15	Motif 16	Motif 17	Motif 18	Motif 19	Motif 20
A	CabZIP1
	CabZIP2
	CabZIP6
	CabZIP10
	CabZIP15
	CabZIP16
	CabZIP17
	CabZIP25
	CabZIP28
	CabZIP46
	CabZIP47
	CabZIP57
B	CabZIP9
	CabZIP22
	CabZIP56
C	CabZIP12
	CabZIP41
	CabZIP43
D	CabZIP7
	CabZIP27
	CabZIP31
	CabZIP33
	CabZIP53
	CabZIP54
	CabZIP55
	CabZIP58
	CabZIP59
E	CabZIP30
	CabZIP38
	CabZIP39
	CabZIP45
	CabZIP51
	CabZIP60
F	CabZIP50
G	CabZIP8
	CabZIP13
	CabZIP14
	CabZIP18
	CabZIP42
H	CabZIP40
I	CabZIP23
	CabZIP29
	CabZIP34
	CabZIP35
	CabZIP36
	CabZIP37
	CabZIP49
	CabZIP52
S	CabZIP3
	CabZIP4
	CabZIP5
	CabZIP11
	CabZIP19
	CabZIP20
	CabZIP21
	CabZIP24
	CabZIP26
	CabZIP32
	CabZIP44
	CabZIP48
