# Supplementary material for: Characterization of the bZIP Transcription Factor Family in Pepper (Capsicum annuum L.): CabZIP25 Positively Modulates the Salt Tolerance
Source: Front Plant Sci. 2020 Feb 26;11:139. doi: 10.3389/fpls.2020.00139 (PMC7054902; doi:10.3389/fpls.2020.00139)
Supplement: Supplementary file 13 [file Table_5.xlsx]

## Sheet: Sheet1
Supplementary Table S5 Transcriptomic data of 59 CabZIP genes
Gene name (group)	Gene ID	organ-specific expression
		L1	L2	L3	L4	L5	L6	L7	L8	L9	AL	AR	AS	F1	F2	F3	F4	F5	F6	F7	F8	F9	P10	O10	STA10	FST0	FST1	G1	G2	G3	G4	G5	G6	G7	G8	G9	G10	G11	ST1	ST2	S3	S4	S5	S6	S7	S8	S9	S10	S11
CabZIP1 (A)	Capana00g001152	28.55	32.66	28.55	28.3	21.04	22.45	24.02	21.44	27.3	40.87	34.78	38.11	58.39	49.08	48.22	22.84	54.54	31.15	35.42	28.53	23.92	19.36	35.26	12.48	37.23	27.13	30.83	28.36	23.7	25.15	28.98	28.99	22.4	31.65	40.64	35.31	29.93	29.82	18.53	27.76	30.12	16.01	16.06	14.78	11.74	10.99	11.09	12.49
CabZIP2 (A)	Capana00g002267	0.26	0.11	0.09	0.02	0.18	0.07	0.02	0.44	0.13	0.07	0.7	1.39	2.17	0.26	0.62	0.52	0	0.02	0.04	0.22	2.02	1.95	0.24	1.33	0.04	0	0	0	0	0	0.04	0	0.1	0	0.19	0.16	0.23	0.04	0.03	0.25	8.89	125.33	213.28	264.85	397.59	266.06	269.16	292.96
CabZIP3 (S)	Capana00g002726	0.72	0.27	0.51	0.53	1.03	0.17	0.71	0.41	2.6	0.66	1.17	3.37	1.33	1.14	0.81	1.46	1.46	1.29	1.53	2.49	1.77	0.39	16.09	74.6	0.78	1.52	1.05	0.49	0.25	0.38	0.91	5.32	19.24	13.86	15.28	10.2	5.17	0.6	0.42	0.25	3.53	3.45	1.96	3.14	2.11	3.66	1.13	0.11
CabZIP4 (S)	Capana00g003283	14.69	16.31	14.77	24.71	23.9	16.08	21.13	18.24	19	16.23	49.11	38.51	5.29	13.89	12.21	7.72	7.17	9.01	9.71	10.01	6.02	12.12	16.34	22.98	8.86	10.49	9.22	23.18	20.5	26.64	16.6	16.53	18.62	15.21	74.66	37.04	114.16	8.73	11.98	6.22	5.56	3	3.13	9.61	9.66	6.79	8.28	7.86
CabZIP5 (S)	Capana00g004511	0.17	0.2	0.33	0	0	0	0	0.05	0	1.24	0	0	10.06	17.37	28.72	30.98	20.84	13.14	5.52	4.56	1.3	0.27	1.41	1.47	1.06	0.82	0.55	0.25	0.29	0	0	0.21	2.58	4.6	5.65	5.5	4.71	5.35	0.81	2.74	3.4	2.98	1.56	1.76	0.78	0.46	0.71	0.32
CabZIP6 (A)	Capana00g004754	15.21	14.53	14	12.51	10.83	9.57	13.6	12.65	18.17	18.79	22.06	19.12	29.05	27.42	24.68	6.45	25.37	25.84	29.78	27.11	33.61	11.45	21.65	38.88	27.05	27.78	29.68	23.43	20.07	16.62	15.61	14.99	10.48	6.53	8.46	13.72	17.38	46.72	33.99	31.44	18.58	22.87	22.09	15.64	6.14	4.56	4.57	4.56
CabZIP7 (D)	Capana00g005021	6.4	9.11	11.29	17.97	19.07	22.15	24.05	17.22	29.91	26.77	20.59	19.34	1.14	1.41	3.37	1.34	4.02	3.53	2.74	3.37	4.03	24.04	23.33	13.75	6.34	17.89	5.24	2.85	3.07	7.63	16.54	21.96	13.53	9.6	10.89	11.32	14.7	2.74	1.88	0.38	0.39	1.31	1.21	2.52	2.74	3.85	4.38	3.72
CabZIP8 (G)	Capana01g000848	37.93	31.07	35.35	28.52	29.73	19.35	27.44	22.2	29.07	38.66	58.77	116.91	54.96	50.56	55.21	21.85	48.5	44.77	37.49	32.36	26.13	24.31	46.2	16.99	42.46	41.84	32.73	29.09	29.23	31.74	30.3	30.36	30.12	29.14	37.1	29.51	33.47	44.57	37.22	41.17	53.19	31.41	25.01	26.56	24.67	22.56	33.33	31.72
CabZIP9 (B)	Capana01g001143	12.86	10.68	12.94	13.75	10.14	14.73	11.37	7.41	13.8	15.3	28.95	28.76	22.92	21.48	14.61	10.88	22.06	24.52	22.94	13.18	15.98	11.36	18.96	6.05	22.42	27.86	18.86	21.68	20.02	21.4	19.6	19.86	18.87	15.24	13.03	18.04	11.8	28.66	28.37	22.39	37.54	21.7	12.94	11.22	12.56	12.39	14.27	13.84
CabZIP10 (A)	Capana01g001808	8.45	9.49	9.37	9.34	7.21	8.4	7.45	5.86	7.06	12.48	22.95	12.2	14.42	17.85	17.3	7.66	16.19	15.57	11.81	10.39	6.27	10.51	14.28	9.5	12.37	12.14	8.84	9.07	8.22	11.29	18.72	17.55	13.16	16.59	19.82	24.63	21.97	9.64	8.67	8.15	18.64	16.21	30.06	24.69	31.36	29.51	44.62	66.45
CabZIP11 (S)	Capana01g002897	39.22	42.65	44.51	58.75	39.41	53.52	43	45.6	78.64	70.55	59.73	80.33	69.75	78.12	91.95	36.12	78.88	78.82	82.97	69.89	57.85	77.53	103.2	77.92	107.48	82.46	95.05	145.09	100.9	115.37	205.67	190.89	123.2	131.28	137.9	118.44	112.51	78.16	65.29	74.82	98.52	85.39	63.38	86.41	79.08	66.6	79.14	59.57
CabZIP12 (C)	Capana01g004107	37.29	48.4	35.63	31.76	33.82	27.28	30.47	22.81	33.84	63.14	114.86	82.19	52.98	73.01	73.26	77.06	88.54	97.97	99.86	94.48	113.03	65.02	145.92	37.42	51.05	50.79	35.77	29.9	38.28	37.86	48.8	58.92	57.64	38.44	25.67	22.75	4.59	43.26	41.73	62.8	76.46	59.17	52.59	37.06	3.77	2.7	1.58	2
CabZIP13 (G)	Capana01g004290	13.73	13.32	10.91	9.43	11.27	14.7	10.88	10.03	11.6	13.08	19.91	26.82	24.93	20.08	18.31	12.45	18.55	17.79	16.71	12.77	13.6	14.68	26.51	13.02	14.46	14.81	14.59	10.43	11.15	12.7	13.05	13.92	17.07	14.56	19.83	12.51	13.72	23.62	16.64	18.39	20.32	25.81	29.87	31.18	26.3	24.42	31.75	25.68
CabZIP14 (G)	Capana02g000410	9.61	8.58	9.5	9.91	9.01	6.48	8.06	10.4	12.7	11.5	23.27	18.65	17.29	14.68	16.44	13.66	11.38	8.8	8.29	8.25	11.61	13.52	13.12	11.7	14.73	13.09	13.52	10.88	9.28	10.15	21.69	29.03	30.06	39.05	48.07	32.89	35.68	12.1	8.72	5.25	9.16	8.33	8.92	12.04	21.98	24.25	29.85	37.2
CabZIP15 (A)	Capana02g000583	0.66	0.54	0.14	0.18	0.19	0	0.29	0.84	1.78	1.16	0	1.95	7.76	5.96	5.31	1.91	1.1	0.67	0.19	0.13	0.4	0.06	0.26	0	0.87	0.79	0.2	0.06	0	0	0	0.03	0	0	0	0	0	1.75	0.03	0	0.07	0.62	1.04	0.94	0.28	0.42	0.57	0.61
CabZIP16 (A)	Capana02g000584	0.09	0.59	0.7	0	0.21	0.03	0.13	0.12	0.37	1.11	0.56	2.44	6.59	9.89	3.75	0.17	1.64	0.71	0.11	0.03	0.23	0.06	0.61	0.03	1.6	2.74	0.47	0.25	0.11	0.03	0	0	0	0	0	0	0	0.06	0	0.14	0	0.5	0.96	0.36	0.16	0.06	0.29	0.09
CabZIP17 (A)	Capana02g002542	3.89	3.01	5.56	5.39	4.17	5.18	3.98	3.74	7.44	2.31	0.2	24.29	16.78	6.64	10.19	6.52	9.82	8.24	6.82	6.57	4.41	0.17	8.96	0.28	4.05	4.59	4.19	3.76	3.7	3.64	2.39	0.32	0	0	0.04	0	0.04	2.38	0.77	1.38	2.13	2.14	0.79	1.17	0.11	0.08	0.08	0.22
CabZIP18 (G)	Capana02g002659	11.64	11.96	9.51	7.25	7.51	10.87	6.57	5.93	9.41	13.62	13.9	12.93	21.38	28.46	19.9	14.36	14.88	11.67	8.57	8.63	7.81	9.65	21.01	5.74	12.99	11.96	11.9	10.35	9.39	6.61	12.15	12.65	10.66	12.11	13.87	15.41	16.71	13.2	7.97	7.87	19.73	9.41	8.48	10.05	16.52	15.39	17.36	18.23
CabZIP19 (S)	Capana02g002738	0.32	0.43	0.11	0.74	0.17	1.79	0.37	0.54	0.13	0.12	10.57	6.26	0	0.1	0	0.06	0.72	0.28	1.9	3.71	2.62	4.64	5.19	2.47	3.82	1.29	6.5	10.73	3.82	1.21	0.24	0.3	0	0	0.05	0	0.8	0	0.35	0.19	5.97	1.88	0.05	0.46	0.16	0.74	0.05	0.11
CabZIP20 (S)	Capana02g002941	7.9	9.02	6.82	7.75	8.36	5.15	6.82	7.38	7.71	13.51	90.74	60.45	15.83	10.84	17.67	22.19	17.23	20.48	18.19	25.95	28.34	48.61	27.43	11.85	10.17	17.43	8.37	10.52	11.19	11.88	15.65	19.79	107.11	121.87	71.34	93.93	143.11	11.3	17.23	25.63	126.77	148.76	150.6	171.6	35.72	27.33	28.86	13.14
CabZIP21 (S)	Capana02g003210	1.44	1.7	1.38	1.34	2	8.05	3.85	5.22	10.29	12.52	12.73	46.6	9.16	16.08	35.94	24.31	38.64	41.08	25.07	14.69	9.87	5.87	83.31	2.03	16.67	45.63	9.29	1.14	0.66	1.83	2.44	4.87	0.23	0.17	0	0.04	0.17	10.51	9.14	0.15	3.67	0.12	0.38	0.21	0	0.68	0.04	0.75
CabZIP22 (B)	Capana04g000027	136.38	110.84	124.67	154.68	141.91	149.53	144.77	129.64	155.98	170.88	244.41	261.47	123.4	201.71	195.9	142.07	155.56	159.71	172.63	134.8	130.79	256.57	313.39	72.86	184.17	212.14	183.29	207.18	215.62	246.71	214.32	178.01	189.85	171.73	125.34	99.49	122.09	184.5	249.3	221.66	263.97	138.7	113.12	147.55	157.47	165.4	187.96	173.11
CabZIP23 (I)	Capana04g000253	12.55	12.51	10.1	14.38	14.74	12.64	17.34	19.42	30.43	33.42	74.94	75.25	26.59	28.02	34	23.86	27.18	26.66	21.75	19.1	26.58	16.92	39.27	7.07	22.66	23.95	24.87	26.86	36.86	78.03	121.3	133.69	110.06	94.11	89.69	79.97	111.88	19.23	17.02	25.24	31.58	27.83	32.5	43.11	58.65	61.44	79.99	84.18
CabZIP24 (S)	Capana04g000305	105.1	105.06	116.61	89	64.6	89.31	82.17	51.6	76.48	104.04	84.03	252.67	181.04	207.73	286.31	193.25	382.71	403.49	357.43	188.11	137.12	35.26	186.08	59.47	250.9	196.8	317.58	202.11	220.2	137.98	102.03	72.05	40.59	35.38	36.5	29.56	22.14	237.39	92.25	91.03	60.46	95.51	66.38	79.36	33.7	31.06	31.03	33.02
CabZIP26 (S)	Capana04g000700	4.04	2.25	1.33	1.66	1.13	2.72	1.43	0.5	0.44	1.78	3.74	6.77	1.98	1.17	1.44	2.26	1.45	2.98	4.69	5.43	15.69	4.25	28.37	1.64	7.45	6.08	3.11	3.54	3.39	1.9	0.91	1.07	13.88	19.62	5.97	4.75	5.47	8.58	8.29	2.15	3.36	3.87	4.48	7.08	6.85	7.15	4.82	1.93
CabZIP27 (D)	Capana04g001165	20.16	26.17	20.11	19.04	26.91	38.3	27.53	28.61	41.6	56.6	84.17	73.72	11.07	11.48	15.72	22.52	20.2	18.84	14.7	20.45	27.66	33.03	132.2	10.77	37.3	43.44	14.68	15.82	25.39	37.77	40.38	38.82	14.66	13.39	8.68	8.01	4.85	43.43	43.82	52.66	26.41	7.19	5.6	5.24	4.43	4.71	5.39	6
CabZIP28 (A)	Capana04g001306	18.44	17.6	13.54	16.02	14.75	14.07	18	14.08	23.54	22.94	67.87	77.92	39.44	42.72	33.47	10.42	34.62	29.61	29.66	21.22	21.1	26.05	48.35	27.7	30.26	37.42	28.32	29.07	27.15	32.28	41.31	48.73	31.6	30.4	29.62	29.88	31.6	52.24	28.26	20.88	26.49	27.61	30.06	37.1	49.56	43.1	48.49	47.43
CabZIP29 (I)	Capana04g001383	32.36	30.1	24.48	28.49	37.92	25.7	32.19	28.6	30.73	43.12	92.98	128.29	38.09	36.18	40.46	36.54	28.9	27.45	21.29	28.71	28.93	48.82	77.13	26.69	36.6	44.36	36.68	32.17	29.32	33.05	40.65	46.51	48.21	54.59	51.78	47.12	66.97	43.97	50.23	49.01	68.51	51.96	51.75	58.39	79.3	80.98	101.63	96.08
CabZIP30 (E)	Capana04g001824	0.48	0.48	0.06	0.26	0.29	0.16	0.21	0.06	0.15	0.33	0	0.7	1.34	1.13	1.32	0.3	0.39	0.69	21.33	109.04	169.53	32.52	9.11	724.29	0.39	0.46	0.06	0	0	0	0.46	0	0	0	0	0	0	0.11	0	0.03	0	0.31	0.3	0.26	0.03	0	0	0.16
CabZIP31 (D)	Capana05g000330	10.99	11.56	12.14	14.62	11.68	8.3	12.83	10.59	15.76	16.61	25.46	21.38	4.38	5.1	5.32	3.09	5.94	4.51	3.25	2.44	2.39	5.42	6.79	4.59	2.35	4.92	3.33	3.67	3.92	3.06	2.93	1.81	1.08	2.26	2.18	6.38	2.16	3.51	0.45	0.18	0.48	2.17	2.1	2.47	0.71	1.29	2.99	2.16
CabZIP32 (S)	Capana05g001071	0	0.09	0	0.04	0.05	0	0.13	0.13	0.52	0.71	0.43	1.7	3.13	9.27	5.87	3.94	2.85	1.33	1.4	1.26	0.46	0	1.97	0.04	7.07	6.39	17.2	11.61	9.57	4.62	1.25	0.86	0	0	0	2.61	0	1.46	0.87	0.07	0.08	0.04	0.04	0.11	0.04	0	0	0
CabZIP33 (D)	Capana06g000604	2.84	4.7	3.29	1.07	1.26	1.15	0.86	0.7	1.01	1.79	7.63	20.5	35.62	12.1	8.32	3.7	4.01	2.28	1.91	2.62	2.72	13.07	1.84	3.03	0.62	1.33	0.37	0.23	0.23	0.2	0.54	0.52	1.95	2.18	1.11	1.61	2.78	0.36	0.34	0.67	0.19	1.56	2.32	3.43	1.28	1.99	2.35	2.27
CabZIP34 (I)	Capana06g001669	30.41	30.91	26.83	33.17	41.44	41.1	44.29	34.04	49.87	55.06	59.13	66.37	35.14	36.5	43.83	47.92	34.79	34.4	28.04	35.4	32.2	42.05	59.55	21.1	33.18	39.05	29.12	28.56	29.49	35.49	41.85	47.41	38.8	49.02	56.07	56.32	62.63	33.01	28.96	39.57	67	59	57.59	60.94	50.9	49.41	51.72	56.46
CabZIP35 (I)	Capana06g002072	45.06	40.3	43.13	32.46	37.22	34.66	37.01	32.56	48.01	38.84	21.74	40.06	74.8	64.33	55.31	42.24	48.53	49.04	53.48	54.09	52.36	41.01	52.62	38.04	52.51	49.36	47.09	50.34	42.55	38.41	44.19	42.93	31.51	31.87	34.15	33.45	38.94	52.79	59.09	58.85	58.11	55.58	48.03	36.77	27.84	20.53	24.11	25.62
CabZIP36 (I)	Capana06g002309	77.68	59.59	53.22	52.84	43.12	47.79	40.83	35.72	25.87	34.03	23.36	48.95	117.21	121.44	107.31	143.76	85.04	81.57	67.37	108.28	94.98	47.45	66.33	22.99	78	74.62	95.21	78.08	71.83	60.7	67.25	59.14	48.42	53.5	74.15	60.85	50.14	77.97	79.14	94.84	54.25	52.94	56.31	49.77	38.11	32.53	35.07	34.85
CabZIP37 (I)	Capana06g002349	21.51	22.76	16.34	18.71	19.81	12.02	19.22	9.22	14.74	18.25	11.57	22.09	35.14	37.65	34.38	38.55	29.29	25.77	26.16	27.32	22.92	15.54	20.12	5.66	23.28	24.61	22.93	26.36	20.49	17.97	17.26	11.5	8.79	9.14	10.16	15.74	10.95	21.12	36.49	34.03	20.93	17.82	16.23	13.41	10.6	7.32	6.56	4.98
CabZIP38 (E)	Capana07g001787	11.24	11.14	8.45	4.85	3.87	2.74	1.79	0.8	0.53	1.12	0	0.5	10.4	10.87	13.54	15.85	28.47	23.87	33.45	40.45	30.46	0.56	2.98	0.39	16.01	9.11	13.41	15.42	14.58	7.84	1.57	0.05	0	0	0	0	0.03	21.48	16.22	13.41	1.13	0.56	0.2	0.15	0.07	0.12	0.1	0.05
CabZIP39 (E)	Capana07g002145	24.19	34.57	33.98	25.14	19.27	11.24	10.24	14.18	3.72	0.76	2.48	2.03	3.59	2.67	2	3.28	3.58	4.06	7.32	13.69	16.83	3.94	1.01	0.49	6.14	2.76	7.71	7.46	5.25	1.94	0.14	0	0	0	0.02	0.02	0.13	6.71	7.05	1.64	0.23	0.47	0.81	0.29	0	0	0.03	0.05
CabZIP40 (H)	Capana08g000273	46.39	46.05	27.69	27.25	34.61	24.04	23.05	24.67	26.23	21.83	13.85	60.62	39.05	47.94	33.25	24.23	33.06	23.68	20.86	23.66	16.22	28.31	20.91	19.71	56.22	38.28	47.37	29.94	18	18.97	32.56	28.35	16.79	17.52	16.98	15.01	30.31	9.78	8.89	8.04	14.16	13.19	20.36	11.48	10.65	14.75	20.2	25.92
CabZIP41 (C)	Capana08g000456	59.19	70.91	51.09	48.68	59.23	65.11	51.89	56.5	52.35	68.75	113.16	94.23	95.59	94.48	131.57	125.38	108.77	108.02	106.09	127.87	117.72	100.08	110.36	124.08	65.93	69.57	53.79	54.99	48.6	58.34	73.75	80.17	68.55	81.6	110.34	98.26	85.82	62.57	47.5	85.43	65.25	72.28	72.75	82.66	97.77	99.86	107.01	110.09
CabZIP42 (G)	Capana08g001015	17.29	21.42	13.9	17.97	12.58	11.12	12.54	9.1	16.45	26.36	226.32	129.9	45.86	67.44	71.18	20.26	44.97	41.26	31.47	25.53	40.8	55.14	70.64	14.48	31.73	35.96	24.5	27.74	22.09	21.74	23.34	14.68	5.47	6.18	11.02	12.06	11.21	22.27	16.68	12.53	15.59	27.44	28.77	32.11	47.6	50.04	67.11	68.62
CabZIP43 (C)	Capana08g001245	27.12	30.45	32.34	25.48	35.7	33.55	38.52	36.76	37.18	40.53	22.95	52.98	42.62	51.79	44.28	40.68	36.42	38.92	33.81	52.19	45.02	54.74	36.2	96.21	24.79	29.6	33.16	31.25	26.77	28.22	43.35	39.64	19.84	25.21	22.93	17.39	16.63	31.6	43.89	40.08	28.06	14.72	10.33	10.62	9.89	10.66	11.51	12.11
CabZIP44 (S)	Capana08g001614	3.75	4.54	3.03	11.5	5.98	33.08	9.01	15.16	26.27	36.96	13.05	26.08	5.21	4.42	9.32	6.59	8.05	7.85	54.5	167.99	185.15	270.63	63.84	1096.51	6.28	11.91	5.53	3.34	4.99	5	10.8	25.83	42.85	30.13	38.34	33.96	69.52	15.77	9.91	18.53	105.01	25.08	22.66	20.96	19.32	24.44	27.51	16.82
CabZIP45 (E)	Capana08g001890	43.49	43.21	35.41	26.22	34.65	25.38	37.46	21.5	34.68	35.58	45.23	37.48	44.26	61.49	51.57	18.95	51.2	50.48	65.76	56.62	62.71	47.86	54.82	44.33	43.57	45.72	35.14	30.35	28.75	23.01	26.49	28.7	29.04	28.37	23.27	23.33	17.87	23.36	26.76	30.89	30.21	29.65	22.66	21.82	20.32	13.52	15.12	15.81
CabZIP46 (A)	Capana08g001978	15.04	14.34	16.3	20.88	12.87	14.37	15.88	14.29	36.29	33.4	60.38	52.75	25.78	25.07	22.22	14.24	27.5	25.71	28.36	27.03	31.43	16.16	47.11	44.35	26.31	30.09	22.37	19.34	13.19	12.63	26.31	34.18	42.95	53.41	43.7	44.04	61.14	42.09	17.05	19.2	54.75	39.33	36.31	59.41	90.4	96.69	123.82	125.1
CabZIP47 (A)	Capana08g002366	22.46	28.95	27.82	32.85	22.66	27.9	18.4	20.2	42.02	45.02	152.41	164.01	51.02	44.94	41.77	35.2	51.14	45.22	32.88	30.1	33.98	16.84	73.31	23.31	62.3	64.07	52.92	41.85	44.11	57.34	85.23	115.7	165.98	268.07	370.26	179.37	193.89	88.55	41.14	42.97	48.13	9.73	9.34	17.58	17.9	31.15	40.35	37.86
CabZIP48 (S)	Capana08g002567	106.06	111.13	127.07	131.75	101.54	184.85	134.57	121.67	138.77	204.4	207.27	591.21	485.45	1116.92	1655.81	1102.76	2135.49	2061.03	1836.3	1017.2	918.71	317.28	1471.19	396.76	950.31	776.32	546.18	588.61	847.26	866.55	1233.87	1586.53	2570.43	3109.12	3437.6	3159.41	1472.08	1159.34	1019.47	1588.19	1867.54	764.2	658.7	706.03	296.01	308.51	358.25	254.36
CabZIP49 (I)	Capana08g002639	41.51	60.79	49.95	45.9	48.96	35.14	43.82	31.12	45.8	46.25	108.94	58.19	63.16	82.57	63.62	29.48	76.25	59.75	45.78	36.29	49.98	40.77	45.4	18.57	58.44	48.11	56.27	95.54	71.34	68.2	66.66	45.95	35.03	27.61	58.22	57.01	56.14	47.98	43.71	46.69	21.86	29.87	31.27	23.12	23.06	16.27	16.38	21.7
CabZIP50 (F)	Capana08g002738	21.43	16.5	12.5	13.59	14.99	17.03	18.39	9.39	14.39	19.92	36.22	76.58	43.93	37.73	47.83	12.28	35.98	39.69	31.7	17.56	28.95	30.26	42.12	22.52	37.76	46.32	35.71	31.59	32.58	37.36	31.71	46.11	51.71	57.42	44.37	40.56	43.28	28.5	36.86	43.88	36.66	42.94	44.12	72.49	154.41	164.27	170.37	168.82
CabZIP51 (E)	Capana09g000631	2.2	1.94	1.67	2.27	0.64	0.27	0.23	0.09	0.23	0.24	0.02	1.16	2.93	3.27	3.02	3.14	4.14	3.14	3.41	4.07	3.25	5.59	1.58	0.57	6.69	4.99	4.85	3.13	3.17	1.46	0.12	0.02	0	0	0	0	0	11.77	14.58	11.46	1.06	0.12	0.03	0.12	0.05	0.08	0	0.06
CabZIP52 (I)	Capana10g000816	11.2	20.47	11.31	10.73	6.07	3.32	5.17	6.86	14.01	21.74	14.96	4.2	21.9	25.09	14.78	4.28	20.84	10.37	7.91	9.28	7.25	5.5	10.01	3.35	6.57	3.42	13.22	12.77	12.83	15.18	30.15	27.06	15.17	22.13	26.49	35.61	14.73	15.01	3.28	6	7.56	7.74	13.54	9.57	11.47	9.9	14	30.99
CabZIP53 (D)	Capana10g002168	16.93	23.5	18.61	21.27	18.71	20.21	19.53	14.11	36.6	45.55	64.79	70.56	24.14	22.71	22.79	16.97	20.75	18.78	12.24	13.44	14.5	17.17	35.88	31.38	16.5	18.53	17.31	15.06	11.63	12.27	26.48	42.89	63.09	76.18	94.05	79.04	96.96	32.92	17.89	33.72	37.94	59.34	76.22	122.81	168.03	136.1	139.15	139.81
CabZIP54 (D)	Capana10g002206	0	0.07	0.04	0.02	0.13	0	0	0.04	0	0.6	8.1	2.12	14.29	14.39	13.56	7.74	13.97	12.85	6.21	3.91	2.48	0.31	0.09	1.42	0.35	0.11	0.05	0.02	0.03	0	0.05	0.05	0.05	0.07	0.11	0	0.02	0	0.16	0.06	1.02	29.86	49.42	55.11	35.53	30.39	27.03	29.08
CabZIP55 (D)	Capana10g002376	0.03	0	0.03	0.03	0.12	0	0	0.14	0.05	0.07	4.12	1.72	7.66	6.12	3.81	2.55	2.8	2.47	1.92	0.98	1.35	0.61	0.07	0.58	0.08	0.06	0	0	0.04	0	0	0.04	0.13	0.45	1.58	1.48	0.44	0.45	0.04	0.38	4.89	37.72	57.52	55.14	68.33	73.56	53.08	54.04
CabZIP56 (B)	Capana10g002451	24.69	22.95	30.16	22.35	19.36	23.62	17.24	12.38	17.01	20.1	46.64	31.57	45.92	42.96	34.65	15.5	45.14	49.75	38.44	19.82	21.01	16.21	34.08	17.64	52.06	44.95	42.86	48.52	42.66	32.35	23.25	24.1	24.61	22.06	21.8	28.12	34.16	62.07	44.73	47.85	64.33	39.91	28.99	28.46	32.02	25.71	32.47	27.05
CabZIP57 (A)	Capana10g002513	4.35	3.1	2.4	3.84	2.13	2.25	2.15	2.94	3.12	3.91	8.01	12.22	16.27	16.76	13.07	9.59	16.99	18.2	20.93	13.75	10.95	2.32	12.09	1.5	10.38	10.54	11.46	10.76	10.16	7.3	7.23	7.91	5.71	5.98	6.76	7.05	2.88	12.44	12.68	25.21	89.85	63.38	30.19	9.75	2.36	1.11	1.73	1.34
CabZIP58 (D)	Capana11g002252	0.48	0.26	0.03	0.02	0	0	0	0.01	0.02	0.08	0.91	0.02	21.55	9.37	4.01	3.46	4.14	2.29	1.56	1.06	0.82	0.03	1.27	0.05	0.63	0.93	0.53	0.27	0	0.01	0	0	0	0	0	0	0	0.66	0.18	0.04	1.1	1.48	0.95	0.32	0.2	0.13	0.18	0.33
CabZIP59 (D)	Capana12g001341	3.58	3.49	4.6	2.66	3.66	5.43	4.56	4.52	7.92	9.86	16.42	21.83	4.59	4.58	4.6	2.6	4.23	5.41	3.77	2.51	5.04	9.25	14.97	13.26	7.12	7.91	3.8	4.03	3.52	6.64	11.32	16.16	7.99	4.34	11.88	8.58	7.52	6.57	8.17	11.17	7.49	6.77	8.1	11	9.16	9.59	12.78	14.64
CabZIP60 (E)	Capana12g002158	21.92	33.63	25.06	16.15	26.49	23.58	16.56	49.62	9.95	8.17	5.34	12.99	48.31	36.11	46.39	153.31	25.38	23.81	18.98	42.66	58.46	11.36	23.95	12.67	16.2	16.91	11.05	8.02	6.5	3.2	4.35	3.76	2.29	1.42	0.94	0.79	0.47	14.93	11.89	8.07	21.24	30.06	27.84	13.83	4.13	9.83	5.17	8.76
[truncated: 163 more columns]
